# Supplementary material for: Is graphite lithiophobic or lithiophilic?
Source: Natl Sci Rev. 2020 Jan 3;7(7):1208–17. doi: 10.1093/nsr/nwz222 (PMC8288999; doi:10.1093/nsr/nwz222)
Supplement: nwz222_Supplemental_Files [file nwz222_supplemental_files.zip]

Archive with 7 entries (7 files):
- MovieS1-ACA test on HOPG.mp4
- MovieS2-HOPG Adhersion.mp4
- MovieS3-ACA test on PCP.mp4
- MovieS4-Lithiation process of PCP.mp4
- MovieS5-ACA test on Lithiated PCP.mp4
- MovieS6-Graphite dispersed in lithium metal.mp4
- Revised_Supplementary_Is_graphite_lithiophobic_or_lithiophilic_R2.docx
